# Supplementary material for: Efficacy of Different Doses of Daprodustat for Anemic Non-dialysis Patients with Chronic Kidney Disease: A Systematic Review and Network Meta-Analysis
Source: J Clin Med. 2022 May 11;11(10):2722. doi: 10.3390/jcm11102722 (PMC9145143; doi:10.3390/jcm11102722)
Supplement: Supplementary file 1 [file jcm-11-02722-s001.zip]

Archive with 2 entries (2 files):
- Supplementary Table S1, summary.pdf
- Supplementary Table S2, baseline.pdf
